# Supplementary material for: Environmental Factors, More Than Spatial Distance, Explain Community Structure of Soil Ammonia-Oxidizers in Wetlands on the Qinghai–Tibetan Plateau
Source: Microorganisms. 2020 Jun 21;8(6):933. doi: 10.3390/microorganisms8060933 (PMC7355592; doi:10.3390/microorganisms8060933)
Supplement: Supplementary file 1 [file microorganisms-08-00933-s001.zip]

Archive with 3 entries (2 files):
- Online Resources/
- Online Resources/microorganisms-800158-1-supplementary.doc
- Online Resources/Online Resource 1. Description of geographic, climatic, physicochemical properties, and botanic and AOM variables in each sampling site..xlsx
