# Supplementary material for: Environmental Factors, More Than Spatial Distance, Explain Community Structure of Soil Ammonia-Oxidizers in Wetlands on the Qinghai–Tibetan Plateau
Source: Microorganisms. 2020 Jun 21;8(6):933. doi: 10.3390/microorganisms8060933 (PMC7355592; doi:10.3390/microorganisms8060933)
Supplement: Supplementary file 1 [file microorganisms-08-00933-s001.zip › Online Resources/Online Resource 1. Description of geographic, climatic, physicochemical properties, and botanic and AOM variables in each sampling site..xlsx]

## Sheet: Sheet1
site	geographic characters			climatic characters		water physicochemical propeties							soil physicochemical propeties								botanic variables		nitrification rates		AOM variables
																									AOA			AOB
	Longitude (°E)	Latitude (°N)	Elevation (m)	MAT (°C/yr)	MAP (mm/yr)	water temperature (°C)	water pH	water conductivity (µS/cm)	water TOC (mg/L)	water TC (mg/L)	water TN (mg/L)	water TP (mg/L)	Soil temperature (°C)	soil pH	soil conductivity (µS/cm)	soil moisture (w/w%)	soil TC (mg/kg)	soil NH4+ (mg/kg)	soil NO3- (mg/kg)	soil TP (mg/kg)	plant species richness	plant coverage (%)	Net (mg NO2-N/kg·soil·h)	Potential (mg NO2-N/kg·soil·h)	No. of positive clones	No. of OTU	No. of unique OTU	No. of positive clones	No. of OTU	No. of unique OTU
L1	103.762	33.2606	2663	5.14167	690	18.2	7.84	291	6.128	32.698	0.28035	0.00248464	17.7	7.75	340	16.1986	8.915	0.829	0.906	0.050799	3	50	0.1	0.528	47	22	38	45	9	35
L3	99.217	36.7098	3092.5	1.30833	224	23.3	9.93	516	5.725	23.361	0.69757	0.0688194	22.9	8.27	1176	48.2675	4.798	0.705	-0.104	0.0795268	2	45	0.035	0.54	45	5	18	56	6	43
L4	97.9903	37.0254	2949.5	4.275	182	17.5	8.04	187400	98.289	114.291	3.4095	0.090931	17.3	8.85	2115	18.0493	2.001	0.448	0.035	0.049391	1	50	0.0332	0.12	15	5	9	54	3	33
L5	97.5945	37.1265	2856	4.21667	177	19.3	8.66	14350	27.99	32.469	5.26885	0.00248464	20.2	8.28	1750	19.3159	4.526	0.588	0.071	0.0468495	4	40	0.0205	0.252	38	4	10	55	4	44
L6	96.8598	37.3025	2817.3	4.40833	137	31.8	10.86	5760	30.927	33.505	2.89251	0.00690696	29.6	8.54	569	34.555	3.643	1.024	-0.112	0.0600151	2	45	0.0399	0.384	44	4	29	54	10	48
L7	95.5768	37.4633	3180.6	1.975	89	14.1	8.87	2007	18.141	20.592	0.9606	0.0113293	23.9	8.14	2848	42.8815	4.494	0.609	-0.038	0.0477305	4	70	0.0124	0.372	42	2	4	52	4	43
L8	90.549	29.1844	4450.4	2.26667	267	20	9.46	2209	44.692	101.384	0.54338	0.0511302	24.4	7.89	591	17.7444	0.453	0.418	-0.123	0.0620813	2	40	0.0279	0.012	48	14	40	56	12	50
L9	89.3614	28.2634	4436.1	1.73333	302	18	8.57	3065	14.266	23.264	12.2981	0.0599748	17.1	7.75	1290	41.5197	3.612	0.79	-0.092	0.0576265	1	30	0.0248	0.168	32	5	21	45	7	37
L10	87.8223	28.3274	4207	1.59167	385	22.1	11.2	578	14.668	45.139	2.049	0.0688194	23.3	7.95	1076	44.0411	3.512	0.47	1.265	0.0462173	5	75	0.393	0.528	24	8	14	54	5	38
L11	86.2842	29.5147	4745.2	-0.125	228	16.7	8.89	285	2.396	21.258	0.22593	0.0776641	13.9	8.28	259	30.9776	2.398	0.74	0.037	0.0618595	3	75	0.0256	0.432	53	16	34	56	19	50
L12	81.6119	30.7432	4620.1	0.0666667	620	15.5	7.55	245	5.837	26.625	0.38012	0.0865087	15.2	7.06	408	18.2771	1.087	0.726	0.242	0.0516669	3	80	0.0838	0.37	38	5	29	46	3	30
L13	80.1642	31.8891	4409.5	-0.941667	279	17.2	9.41	1388	11.496	11.917	4.50697	0.090931	18.4	8.7	263	16.2093	0.889	0.247	0.151	0.0926115	1	60	0.076	0.072	59	14	26	38	8	32
L14	81.7862	32.0982	4640.6	-1.28333	240	14.3	8.88	511	36.003	38.309	0.8699	0.0997757	13	8.75	209	15.4425	5.262	0.576	0.043	0.0436945	1	30	0.0082	0.084	56	12	37	41	10	33
L15	82.9006	32.3866	4461.1	-0.0833333	206	28.3	10.11	312	2.45	14.915	0.46175	0.104198	24.2	8.03	604	49.6557	9.651	1.708	-0.115	0.0551674	1	65	0.0518	0.228	35	6	29	33	1	23
L16	83.2062	32.4411	4494.9	-0.366667	198	24.2	9.01	263	3.477	18.504	1.11479	0.10862	27.1	8.23	219	49.6557	9.475	0.678	-0.038	0.0303292	2	80	0.1	0.312	30	9	23	37	10	30
L17	84.7023	32.1547	4410	0.175	197	17.2	9.47	44260	172.013	189.393	2.5025	0.113043	16.6	9.42	418	27.9569	4.958	1.379	0.82	0.0382332	1	30	0.2735	0.084	65	5	13	44	6	31
L18	85.0791	31.2303	4644.7	-0.608333	217	20.8	9.96	7900	34.093	190.903	2.25761	0.117465	21.8	8.33	196	24.4272	0.953	0.631	0.348	0.177417	2	50	0.1118	0.072	32	10	20	47	6	31
L19	85.7155	29.9264	5150.6	-3.69167	211	21.8	9.9	5100	27.503	200.69	1.65899	0.121887	15.2	9.28	1468	54.7449	4.98	0.466	0.243	0.0729769	0	0	0.1318	0.072	7	4	5	42	6	33
P1	103.222	33.222	3630.7	1.31667	734	23.7	8.4	104	6.668	14.579	0.8699	0.0290186	24.3	5.82	61	42.1166	2.628	5.875	0.231	0.0695429	4	50	0.1549	1.092	42	9	33	43	10	43
P2	102.421	34.2074	3481.5	1.29167	639	14.3	8.71	625	34.341	74.168	5.09652	0.174955	15	7.43	922	57.7363	13.451	0.933	0.02	0.169235	5	65	0.0058	2.472	47	9	12	53	8	41
P4	91.6731	32.0872	4694.6	-2.81667	366	9.5	8.24	550	55.986	75.255	0.69757	0.0334409	8.8	7.96	290	9.18536	1.758	0.393	0.794	0.0311019	3	50	0.2965	0.288	41	10	27	53	5	41
P5	91.8853	31.5745	4624.3	-1.91667	392	12.9	8.71	218	19.101	22.942	0.7792	0.0378632	12.3	8.72	71	41.3475	4.884	1.379	0.417	0.0655458	3	41	0.1691	0.504	52	15	36	52	15	48
P6	91.0883	29.6788	3646.8	7.08333	414	24	7.42	348	5.822	31.354	0.79734	0.0467078	21.2	8.02	281	23.3892	1.821	1.075	0.492	0.0552537	6	75	0.1518	0.132	32	9	20	55	2	32
P7	83.458	30.0516	4591.4	0.35	474	19	9.52	192	2.533	16.734	0.46175	0.0820864	19.3	8.53	152	19.6189	1.37	0.487	1.076	0.0594596	1	55	0.356	0.012	48	10	22	50	12	39
R1	106.07	30.7499	254.4	17.6167	1038	30.7	8.13	354	22.451	34.353	2.28482	0.0776641	25.7	8.06	136	29.0755	1.686	0.484	0.607	0.053043	6	90	0.2041	0.372	53	24	50	57	17	49
R4	92.4361	34.2178	4545.3	-3.54167	281	17.6	8.77	985	4.46	22.549	0.77013	0.0290186	21.4	8.66	1318	19.7798	2.559	0.562	-0.102	0.0614569	2	50	0.0487	0.18	47	14	37	54	16	43
R5	91.1	30.4796	4275.1	2.39167	344	22.3	9.2	254	21.674	23.46	0.74292	0.0422855	20.3	8.13	195	42.9781	2.614	0.951	-0.035	0.0231803	5	71	0.0062	0.612	25	11	18	53	19	51
R6	90.0525	28.8333	4477.6	1.68333	255	16	8.75	428	1.981	14.979	0.60687	0.0555525	18.2	7.95	566	18.6893	1.3	0.689	0.118	0.0646499	2	32	0.0406	0.324	17	3	12	54	16	48
R7	88.104	28.159	4401.6	1.1	384	18.7	7.4	219	2.3	21.321	0.35291	0.0643971	19.4	7.9	676	36.092	6.503	0.562	0.017	0.0446604	4	60	0.0224	0.468	40	16	39	46	15	39
R8	86.957	29.3294	4506.5	0.441667	230	19.3	8.66	171	2.356	14.965	0.8699	0.0732418	18.1	8.42	154	32.5171	1.139	1.121	0.03	0.0589143	4	62	0.0188	0.192	48	6	33	49	14	43
R9	80.8072	32.3916	4480.8	-1.65	154	23.6	9.66	286	15.414	15.591	0.66129	0.0953534	25.2	8.03	277	43.9651	4.958	0.201	0.205	0.0537961	2	80	0.0856	0.204	63	20	54	37	16	33
MAT: mean annual temperature; MAP: mean annual precipitation;TOC: total content of organic carbon;TC: total content of carbon; TN: total content of nitrogen; TP: total content of phosphorous.
